# Supplementary material for: Developmental cost of leg-regenerated Coccinella septempunctata (Coleoptera: Coccinellidae)
Source: PLoS One. 2019 Jan 18;14(1):e0210615. doi: 10.1371/journal.pone.0210615 (PMC6338371; doi:10.1371/journal.pone.0210615)
Supplement: S1 Table — (XLSX) [file pone.0210615.s001.xlsx]

## Sheet: Sheet1
	FIG 2
	Developmental period
	Ablation timing (d)	0	0.5	1	1.5	2	2.5	3	3.5	4	CK
	4th instar (d)	4.47±0.25	4.98±0.42	5.3±0.5	5.83±0.32	6.21±0.5	6.8±0.4	7.17±0.42	7.62±0.94	7.91±0.85	4.43±0.14
	prepupa (d)	1.8±0.15	1.8±0.13	1.65±0.3	1.75±0.09	1.78±0.16	1.72±0.08	1.64±0.06	1.78±0.12	1.63±0.14	1.42±0.08
	Pupa (d)	4.93±0.19	5.01±0.14	4.83±0.12	5±0.11	5.04±0.19	5.11±0.1	4.82±0.18	4.97±0.03	4.85±0.12	4.27±0.14
	FIG 3A
	Ablation instar		Ablation in 2nd instars	Ablation in 3rd instars	Ablation in 4th instars	CK
	Larval stage (d)	1st instars	1.94±0.15	1.82±0.11	1.89±0.09	1.97±0.11
		2nd instars	2.82±0.1	2.2±0.09	2.28±0.09	2.36±0.11
		3rd instars	2.98±0.08	3.95±0.09	3.22±0.1	3.07±0.15
		4th instars	4.56±0.12	4.43±0.13	5.7±0.07	4.43±0.14
	Adult stage (d)	prepupa	2.03±0.17	1.96±0.08	2.01±0.15	1.32±0.08
		pupa	5.24±0.3	4.99±0.19	5.03±0.16	4.27±0.14
	FIG 3B
	Ablation site	Half ablation	Complete ablation
	4th instars (d)	5.64±0.19	6.44±0.11
	Prepupa (d)	1.78±0.08	2.47±0.08
	Pupa (d)	4.67±0.18	5.32±0.14
	FIG 3C
	Ablation location	Foreleg	Midleg	Hindleg
	4th instars (d)	5.78±0.2	5.64±0.19	5.68±0.25
	Prepupa (d)	1.74±0.04	1.78±0.08	1.73±0.11
	Pupa (d)	4.55±0.28	4.67±0.33	4.55±0.3
	FIG 3D
	Ablation amount	Unilateral ablation	Bilateral ablation
	4th instars (d)	5.64±0.19	6.27±0.07
	Prepupa (d)	1.78±0.08	2.08±0.06
	Pupa (d)	4.67±0.33	5.74±0.07
	FIG 4A
	Single weight (mg)
	Ablation instar	Ablation in 2nd instars	Ablation in 3rd instars	Ablation in 4th instars	CK
	Pupa (mg)	37.97±0.43	36.57±0.27	35.43±0.69	33.4±0.74
	Adult (mg)	36.57±0.41	35.37±0.73	34.8±0.5	31.8±0.85
	FIG 4B
	Ablation site	Half ablation	Complete ablation
	Pupa (mg)	35.76±1.87	48.13±2.32
	Adult (mg)	34.99±3.14	47.33±2.86
	FIG 4C
	Ablation location	Foreleg	Midleg	Hindleg
	Pupa (mg)	36.34±2	35.76±1.87	36.41±2
	Adult (mg)	34.28±2.46	34.99±3.14	34.99±2.17
	FIG 4D
	Ablation amount	Unilateral ablation	Bilateral ablation
	Pupa (mg)	35.76±1.87	45.13±1.17
	Adult (mg)	35±3.15	44.83±1.13
